# Supplementary material for: Redox-Modulating Capacity and Antineoplastic Activity of Wastewater Obtained from the Distillation of the Essential Oils of Four Bulgarian Oil-Bearing Roses
Source: Antioxidants (Basel). 2021 Oct 14;10(10):1615. doi: 10.3390/antiox10101615 (PMC8533594; doi:10.3390/antiox10101615)
Supplement: Supplementary file 1 [file antioxidants-10-01615-s001.zip]

Archive with 3 entries (3 files):
- Suppl Table 1.pdf
- Suppl Table 2 Cytotoxicity 24 h.pdf
- Suppl Table 3 Cytotoxicity 48 h.pdf
